# Supplementary material for: Degradation of Proteins From Colostrum and Mature Milk From Chinese Mothers Using an in vitro Infant Digestion Model
Source: Front Nutr. 2020 Sep 16;7:162. doi: 10.3389/fnut.2020.00162 (PMC7557360; doi:10.3389/fnut.2020.00162)
Supplement: Supplementary file 2 [file Table_1.XLSX]

## Sheet: Relative protein survival
Protein IDs	Protein names	Gene names	Function	C_G_Average	C_I_Average	M_G_Average	M_I_Average	C1-G	C1-I	M1-G	M1-I	C2-G	C2-I	M-2-G	M2-I	C3-G	C3-I	M3-G	M3-I	C4-G	C4-I	M4-G	M4-I	C5-G	C5-I	M5-G	M5-I	C6-G	C6-I	M6-G	M6-I	C7-G	C7-I	M7-G	M7-I
P05814	Beta-casein	CSN2	Transport	28.6187	0.0164141	15.2169	0.0523974	0.267234	0.0203575	20.4312	0.0749797	44.5433	0.00543593	1.73479	0.0057309	10.0007	0.0778301	22.3374	0	24.383	0.0412041	5.04876	0.00525146	34.799	0.0393832	1492.64	0.333777	34.1526	0.0134827	31.7839	0.200481	2.93052	0.00262631	0.230015	0.00396016
P00709;F8VWU1	Alpha-lactalbumin	LALBA	Enzyme	21.9433	0.0137201	19.664	0.0381281	23.2321	0.0703492	8.80764	0.0328037	7.57672	0.00317354	1.51098	0.132768	29.6304	0.0998939	36.9511	0.0174265	123.824	0.0234287	12.4838	0.0117018	26.5647	0.0118159	45.4192	0.103686	16.7858	0.0068008	40.0969	0.104388	3.98102	0	12.0163	0.00229649
P47710	Alpha-S1-casein	CSN1S1	Transport	38.5185	0.00607862	22.8872	0.00697684	13.1126	0.00664343	27.5818	0.0195408	58.5924	0.0157353	1.51492	0	17.2857	0.0216733	32.8116	0	213.167	0	9.9851	0	21.0205	0	63.9761	0.0415213	16.6027	0	46.5011	0.00344626	16.024	0	6.40304	0
P02788;E7EQB2;E7ER44;C9JCF5	Lactotransferrin	LTF	Immunity	32.9374	1.2877	12.0363	3.43122	18.8947	37.6693	3.79793	6.58889	359.852	5.16318	0.336219	10.7851	35.5363	22.9628	44.6748	2.15579	124.042	1.68428	1.7847	0.182241	19.002	3.1989	60.6328	21.0683	15.7097	0.603737	67.7678	10.9375	0.84238	0.00144947	3.65311	0.0116529
P02768;A0A0C4DGB6;B7WNR0;H0YA55;D6RHD5;C9JKR2;A0A087WWT3;H7C013;CON__sp|P49065|ALBU_RABIT	Serum albumin	ALB	Transport	45.0407	2.38542	31.5948	2.58311	123.02	43.7457	19.8429	7.23898	148.997	1.69451	0.518316	33.0852	124.793	3.74418	58.119	1.14574	190	3.89953	6.79666	0.507439	37.1532	5.03577	214.49	12.3308	21.813	0.7429	40.0555	1.60935	4.62679	0.0440719	12.2083	0.00535978
A0A087WZW8;A0A087X1V9;P01834;A0A075B6H6;A0A0U1RRF4;A0A087WWV8	Ig kappa chain C region	IGKV3-11	Immunity	9.20447	7.87309	63.6729	11.7332	21.7387	44.4561	20.8146	25.1152	73.241	15.6615	5.60909	28.0578	42.7571	27.4555	31.1021	2.72134	13.478	0.971445	10.5142	7.00781	18.0173	20.0285	63.0499	19.8297	2.3846	7.69715	549.16	79.6142	1.45877	0	189.797	0
P01876	Ig alpha-1 chain C region	IGHA1	Immunity	12.1903	2.35345	84.061	1.47282	34.5045	43.7739	32.1805	1.69664	150.104	9.98396	17.2739	8.56441	154.194	39.1501	16.6112	0.994105	108.151	1.68165	8.5291	0.243439	5.29397	2.97385	61.5936	8.38999	0.577986	1.70424	268.365	2.26913	0.392515	0	194.886	0
P10909;E7ERK6;H0YLK8;E7ETB4;E5RG36;E5RGB0;E5RH61;E5RJZ5;H0YAS8;H0YC35	Clusterin	CLU	Immunity	45.7622	0	42.7069	0	9.81412	0	44.088	0	251.359	0	0.190225	0	23.8725	0	95.9493	0	192.726	0	4.81762	0	15.1573	0	31.6971	0	6.35698	0	117.413	0	1.12289	0	26.5009	0
P61626;F8VV32;A0A0B4J259	Lysozyme C	LYZ	Immunity	40.9505	0.230195	15.5578	0.200467	97.6489	1.35256	3.37067	0.170427	67.5746	0	0.458067	0.19553	267.194	2.33977	15.306	1.11341	63.1322	0.541301	2.11761	0	25.568	0.373215	201.64	3.43979	22.8114	0	18.4971	0.0157487	23.3632	0	5.82209	0
A0A087WV47;A0A087X079;A0A0A0MS07;A0A0A0MS08;A0A087X1C7;A0A0G2JNK4;P01857	Ig gamma-1 chain C region	IGHG1	Immunity	27.3336	2.55894	10.0993	1.56406	46.5724	29.2628	12.589	8.22282	178.995	6.19726	0	0.924312	126.86	36.4132	16.4464	0.182516	23.6906	0.344045	3.72225	0.235625	30.382	7.06631	107.001	6.6294	23.9716	0.746632	29.3207	8.10755	2.55819	0	20.3281	0
A0A075B6L0;A0A075B6K9;P0CG05;P0CG06;P0CF74;A0A075B6L1;A0M8Q6	Ig lambda-2 chain C regions	IGLC3	Immunity	16.179	5.65931	45.945	6.36697	39.7047	31.7726	35.6262	11.0273	97.3674	3.30851	0	119.498	47.617	19.6005	29.6254	1.04152	303	65.8834	3.57068	0.526454	8.79291	8.2329	10.2803	45.0383	0.762198	4.11014	56.457	4.64496	0.308623	0	132.518	0
P01011;G3V3A0;G3V595	Alpha-1-antichymotrypsin	SERPINA3	Protease inhibitor	52.4532	0.301652	40.0153	0.840083	0.817252	1.02317	94.6857	0.713518	165.691	1.05708	3.01534	0	14.3502	8.0281	69.6497	0.160545	188.341	0	6.01734	0	8.80073	0	42.7695	0	3.35266	0.0814785	103.148	5.23459	0.0737635	0	0.195722	0
P01833	Polymeric immunoglobulin receptor	PIGR	Immunity	39.2398	0.151653	61.3905	0.174947	30.1228	3.83148	44.6684	0.623729	287.339	0.187425	0.799339	0.0620723	77.9682	3.64893	36.4755	0.0355278	169.663	0.216952	15.2854	0	21.0106	0.297264	63.3801	0.395107	4.529	0.0573515	192.771	0.249394	1.26257	0	53.4193	0
X6R868;P19835	Bile salt-activated lipase	CEL	Enzyme	55.2187	2.58807	21.2358	0.76832	113.515	7.78056	14.9618	1.69105	225.364	1.21548	0	5.56065	4662.12	0	14.3514	0.012065	111.995	12.24	6.1793	0.24737	7.28485	0.236521	61.4887	11.229	16.6196	0.145322	54.2011	0.483659	18.0339	0.053263	17.8727	0
P01009;A0A024R6I7;A0A0G2JRN3;G3V2B9	Alpha-1-antitrypsin	SERPINA1	Protease inhibitor	35.2572	0.675066	43.9402	2.03933	43.5507	9.68475	44.9974	10.6877	126.163	0	0	0	33.9852	6.58938	107.618	0	205.604	0	6.25191	0	91.9684	2.43381	54.933	3.05357	3.9337	0.34493	33.2623	0.88957	1.85622	0	36.2965	0
Q13410;Q4VAN1	Butyrophilin subfamily 1 member A1	BTN1A1	Immunity	63.1837	0	25.2097	0	47.9798	0	48.1792	0	178.943	0	0	0	42.3231	0	34.0407	0	90.3416	0	10.4874	0	46.8438	0	82.4708	0	16.2358	0	28.5917	0	23.5279	0	8.43001	0
P59666;P59665	Neutrophil defensin 3	DEFA3	Other	18.4128	0.0490862	29.3869	0.703032	10.8761	0	30.9312	0	15.4856	0	0	0	0	0	165.037	0	306.137	0	10.2504	0	0	0	66.7284	0	1.57359	0.165122	10.0873	2.24456	0	0	N/A	N/A
A0A0G2JN06;P01859;A0A0G2JPD4;P01861	Ig gamma-2 chain C region	IGHG2	Immunity	16.4699	2.54025	6.92312	1.11376	0	7.43342	4.30649	5.76572	153.95	30.7479	N/A	N/A	N/A	N/A	19.6552	0	10.5257	0	3.19881	0.147047	17.36	10.5365	N/A	N/A	33.1848	0	46.2851	9.33995	0	0	0	0
F8W148;P23280;Q8N4G4	Carbonic anhydrase 6	CA6	Enzyme	20.9074	0	54.8602	0	10.2247	0	63.7944	0	17.9493	0	0	0	86.2801	0	111.212	0	65.4189	0	13.0972	0	143.303	0	127.349	0	10.0763	0	40.806	0	18.0731	0	42.2214	0
P60709;G5E9R0;E7EVS6;C9JTX5;C9JZR7;P63267;P68133;P68032;P62736;A6NL76;C9JUM1;F8WB63;B8ZZJ2;C9JFL5;F6UVQ4;F6QUT6;Q6S8J3;A5A3E0;Q9BYX7;P0CG39;P0CG38;F8WCH0	Actin, cytoplasmic 1	ACTB	Cell	38.6717	0.144747	13.7199	0.367227	33.1033	0	8.75009	0	44.1753	0	0	3.44293	58.8066	7.78079	16.8974	0.544094	309.802	0.498929	2.36254	0	12.8642	0	55.6281	1.65497	4.87571	0	27.8779	2.23959	2.03689	0	24.5532	0
P10451;D6R9C5	Osteopontin	SPP1	Immunity	35.8585	0	13.8912	0	18.5446	0	16.0972	0	174.599	0	1.066	0	58.0598	0	31.1232	0	229.937	0	0.717613	0	38.1357	0	103.853	0	2.13164	0	6.23724	0	8.43092	0	2.15735	0
P02787;H7C5E8;F8WEK9;F8WCI6;C9JB55;C9JVG0;F8WC57	Serotransferrin	TF	Transport	91.2389	0.223981	12.0464	0.276804	9.28649	0	17.8274	1.72448	242.628	0	0	0	0	0	72.0217	0	283.252	0	2.34375	0	24.9667	12.1089	0	0	4.22111	0	57.7376	1.87408	0	0	24.692	0
P08571;D6RFL4	Monocyte differentiation antigen CD14	CD14	Immunity	30.5943	0	39.2683	0	33.2909	0	66.5514	0	42.3547	0	0	0	38.895	0	34.8584	0	287.907	0	3.49018	0	27.2019	0	83.5773	0	4.34031	0	68.6895	0	3.68975	0	29.6095	0
A0A0G2JMB2;P01877	Ig alpha-2 chain C region	IGHA2	Immunity	3.68125	0.226313	13.0811	0.458697	0	0	12.1506	1.38354	213.029	0	0	0	N/A	N/A	21.4758	0	0	0	5.36611	0	14.2591	0	N/A	N/A	0.868604	0.294571	23.518	0	0	0	0	0
S4R371;P05413;S4R3A2;P02689	Fatty acid-binding protein, heart	FABP3	Transport	40.9966	0.619264	5.9359	1.68643	22.8585	0	2.38167	2.58999	99.5669	1.12374	0	1.31157	31.6528	0	10.919	0.770246	187.729	1.89691	1.27229	0	38.8627	1.08243	36.4028	1.11196	14.6505	0.160753	13.6753	3.85056	3.57684	0	0.758312	0
P07498	Kappa-casein	CSN3	Transport	36.9629	0	1.97886	0	0	0	0.56089	0	1810.7	0	0	0	0	0	5.97377	0	697.459	0	3.48733	0	8.21803	0	68.3262	0	4.04197	0	3.53571	0	0.0630346	0	0	0
A0A075B6N8;A0A087WXL8;A0A087WVW2;P01860;CON__sp|P01870|IGHG_RABIT	Ig gamma-3 chain C region	IGHG3	Immunity	15.1333	0.571382	3.85684	2.36896	73.7842	0	0	10.825	514.113	0	0	0	N/A	N/A	7.99253	0	6.93958	0	1.93081	0	17.745	3.00024	N/A	N/A	32.9813	0	37.1318	23.2338	0	0	31.9731	0
A0A140TA49;A0A140TA44;A0A140TA32;A0A0G2JPR0;P0C0L4;A0A140TA29;A0A0G2JL54;F5GXS0;P0C0L5	Complement C4-A	C4A;C4B	Immunity	45.5885	0.191904	16.5824	0.187654	11.4006	0.81593	33.1138	0.39953	262.64	0	0	0	82.3499	0	10.4528	0	74.8466	0	5.01962	0	12.4141	0	39.7732	4.01054	2.02229	0.259636	26.5036	0	3.08074	0	23.2651	0
P62937	Peptidyl-prolyl cis-trans isomerase A	PPIA	Protein synthesis	39.2843	0	13.443	0	9.31862	0	8.82293	0	114.523	0	0	0	N/A	N/A	20.6999	0	121.377	0	7.75557	0	24.265	0	166.494	0	13.1421	0	22.8452	0	2.80315	0	2.98828	0
Q08431;F5GZN3	Lactadherin	MFGE8	Immunity	33.8432	0.0780412	36.6236	0.626848	10.967	1.1622	25.1431	3.12779	130.217	0	0	0	127.257	0	54.8856	0	215.771	0	7.74251	0	31.686	0	135.028	0	10.2806	0	0	0	5.46887	0	56.678	0
P06858;E7EW14;E5RJI0;E5RHN7	Lipoprotein lipase	LPL	Enzyme	27.6666	0	52.7268	0	15.8084	0	232.69	0	135.85	0	0	0	41.9261	0	58.689	0	159.529	0	23.0184	0	28.2591	0	71.2977	0	5.55885	0	92.9908	0	2.60656	0	20.9653	0
B2R4S9;U3KQK0;Q99880;Q99879;Q99877;Q93079;Q8N257;Q5QNW6;Q16778;P62807;P58876;P57053;P33778;P23527;P06899;O60814;Q96A08	Histone H2B	HIST1H2BI	Immunity	43.8964	0	32.7866	0	N/A	N/A	N/A	N/A	435.555	0	0	0	N/A	N/A	0	0	57.814	0	9.62066	0	N/A	N/A	N/A	N/A	41.4523	0	73.003	0	0	0	N/A	N/A
P01024;M0QXZ3;M0QYC8;M0R0Q9;M0R1Q1	Complement C3	C3	Immunity	19.9093	1.2064	72.9526	1.62605	11.7714	18.306	82.2246	2.94369	262.908	1.08017	0	8.96377	128.688	14.7401	27.0563	1.511	116.869	0.738791	16.7144	0.167155	4.93001	0	23.9852	7.35369	1.82586	0.622166	229.458	1.31445	0.641724	0	79.1165	0
P47989;Q06278	Xanthine dehydrogenase/oxidase	XDH	Immunity	42.0544	0.668405	52.8407	3.39104	65.8356	7.23637	9.30713	10.1898	410.346	0	0	2.08854	140.043	3.0261	18.7669	0	44.4537	0	1.51983	0	13.844	0	52.1053	6.41079	4.85462	0.0986335	309.444	1.41308	6.72875	0	13.9131	0
Q99541;Q5SYF5;Q5SYF3;Q5SYF4	Perilipin-2	PLIN2	Transport	39.4921	0	11.72	0	31.0962	0	6.14405	0	89.228	0	0	0	36.4795	0	24.9625	0	132.06	0	2.09388	0	31.7549	0	66.7301	0	16.2128	0	30.2617	0	10.0743	0	6.37574	0
V9GYE3;V9GYC1;V9GYS1;V9GYG9;V9GYM3;P02652	Apolipoprotein A-II	APOA2	Transport	73.5333	0	6.74597	0	31.5323	0	8.28311	0	42.9283	0	0	0	55.7001	0	12.3791	0	863.104	0	0	0	0	0	9.75276	0	0.986381	0	25.972	0	3.24959	0	9.48336	0
P25311;C9JEV0	Zinc-alpha-2-glycoprotein	AZGP1	Immunity	20.251	7.05076	50.5583	11.0653	16.4315	28.9141	28.5699	37.9782	61.1826	15.6485	29.7861	20.5389	36.2823	31.9032	107.136	6.22114	221.948	15.9445	2.20851	4.14221	28.4818	36.7786	47.9191	19.5479	3.04936	2.76222	70.5078	14.5694	2.55951	0	56.0865	0
P02750	Leucine-rich alpha-2-glycoprotein	LRG1	Cell	18.147	0.0382992	39.3406	0	8.27601	0	24.0187	0	215.796	0	0	0	0	10.8813	101.653	0	572.637	0	29.9202	0	31.1263	0	301.424	0	1.2475	0	79.1736	0	0.175896	0	16.4969	0
Q5VZR0;Q9H4G4;A0A087WUM5	Golgi-associated plant pathogenesis-related protein 1	GLIPR2	Cell	48.6571	0	11.2905	0	49.4959	0	0	0	170.609	0	0	0	0	0	37.3501	0	98.7428	0	0	0	91.6647	0	54.398	0	8.83113	0	22.4757	0	7.31643	0	0	0
P02649;H0Y7L5;E9PEV4;E7ERP7	Apolipoprotein E	APOE	Transport	39.4346	0	18.2304	0	38.6435	0	20.2485	0	80.3644	0	0	0	113.729	0	20.8054	0	186.487	0	3.34394	0	41.1576	0	63.5583	0	4.91907	0	18.837	0	4.3481	0	16.2512	0
P61769;H0YLF3;F5H6I0	Beta-2-microglobulin	B2M	Immunity	24.2788	0	4.12098	0	7.85124	0	1.77787	0	19.7027	0	0	0	0	0	9.23359	0	2519.7	0	0.440929	0	8.98671	0	13.3198	0	0.594592	0	8.99452	0	0.164629	0	0	0
E5RGE1;E5RIR4;E9PD24;E7EVZ2;E7ESK7;E7EX29;P63104	14-3-3 protein zeta/delta	YWHAZ	Signaling	26.0699	0	8.87564	0.225212	18.76	0	9.5329	0	22.643	0	0	0	0	0	15.7438	0	711.382	0	0	0	7.28198	0	27.9255	0	1.40431	0	9.12894	2.21767	2.03707	0	8.22305	0
D6RF35;P02774;D6RBJ7;D6RF20	Vitamin D-binding protein	GC	Transport	35.581	0	46.9474	0	46.117	0	62.5927	0	59.6424	0	0	0	21.9795	0	36.3117	0	297.172	0	9.94509	0	22.774	0	43.907	0	3.36144	0	119.506	0	2.69507	0	38.3589	0
P04406;E7EUT5	Glyceraldehyde-3-phosphate dehydrogenase	GAPDH	Protein synthesis	53.0582	4.94391	21.1988	3.40161	42.6361	0	38.0239	8.56541	102.722	0	19.3086	0	38.9971	62.7478	4.33405	1.18403	57.2679	4.77545	14.1724	0	130.256	0	203.617	13.1679	52.2327	8.89308	63.2957	18.7477	14.0551	0	7.59096	0
Q5BJH1;C9JIZ6;P07602	Prosaposin	PSAP	Enzyme	30.5337	0	4.87407	0	0	0	14.4416	0	120.682	0	0	0	0	0	0	0	621.004	0	2.60684	0	0	0	N/A	N/A	1.55194	0	0	0	0.275811	0	6.6672	0
A0A087WVQ9;Q5VTE0;P68104;Q05639	Putative elongation factor 1-alpha-like 3	EEF1A1	Other	37.0331	0	28.7559	0.431003	128.513	0	11.1063	0	37.0742	0	0	3.45931	60.7398	0	28.7137	0	106.821	0	7.97136	0	44.3131	0	100.974	0	6.96897	0	42.6135	2.10506	0	0	16.3115	0
B4DHN5;E9PBU7;O00560;G5EA09	Syntenin-1	SDCBP	Transport	17.3303	0	38.2367	0	0	0	28.5553	0	80.2187	0	N/A	N/A	N/A	N/A	36.8343	0	84.6432	0	25.8837	0	50.8178	0	N/A	N/A	6.64787	0	128.904	0	1.6966	0	0	0
P40227;Q92526	T-complex protein 1 subunit zeta	CCT6A	Other	20.1809	0	12.29	0	17.4812	0	4.03929	0	N/A	N/A	N/A	N/A	N/A	N/A	N/A	N/A	77.0958	0	10.614	0	42.6673	0	43.7008	0	12.0455	0	27.1693	0	2.52614	0	0.920645	0
P06702	Protein S100-A9	S100A9	Immunity	10.4446	0.202825	50.2379	2.45339	23.0481	34.389	12.6713	0	28.7889	1.45503	N/A	N/A	0	0	0	0	596.812	0	4.26697	0	15.6048	0	0	0	5.00414	0	52.1129	12.9744	0.0782516	0	337.482	0
A0A0B4J231;B9A064;A0A075B6K8;P0CG04	Immunoglobulin lambda-like polypeptide 5	IGLL5	Immunity	9.09407	4.81986	53.4629	3.57339	37.6754	81.3725	31.3444	11.4139	0	0	0	0	50.3306	0	30.6681	0	150.55	0	3.14522	0	39.6719	23.4597	38.6307	18.577	0	3.50598	94.4304	3.58102	0	0	169.527	0
P22897	Macrophage mannose receptor 1	MRC1	Other	68.6955	0.237442	16.6657	0.0420698	30.3523	0	7.5067	0	394.719	0	0	0	87.2452	2.20012	22.5905	0.0795544	54.3648	0	2.36626	0	20.6239	0	17.9912	0	19.1314	0	16.0557	0	11.5247	0	16.1464	0
Q16851;A0A087WYS1;E7EUC7;C9JNZ1;C9JUW1;C9JWG0;C9JVG3;C9JQU9;C9J6Q0;C9JTZ5	UTP--glucose-1-phosphate uridylyltransferase	UGP2	Enzyme	55.795	0	13.2343	0	200.283	0	2.75464	0	283.525	0	0	0	0	0	10.7605	0	212.046	0	1.43776	0	34.0498	0	90.0808	0	15.919	0	17.3284	0	1.93164	0	2.53276	0
P18065;C9JMY1;C9JW52	Insulin-like growth factor-binding protein 2	IGFBP2	Other	50.6585	0	21.7638	0	75.6088	0	0	0	186.675	0	0	0	25.7882	0	27.5132	0	57.8314	0	8.4504	0	24.3043	0	137.327	0	52.7981	0	34.9506	0	6.13404	0	11.2177	0
P27105;F8VSL7	Erythrocyte band 7 integral membrane protein	STOM	Cell	18.8526	1.25237	27.8251	1.76901	11.6906	8.78596	21.9122	3.54518	102.625	3.30755	0	0	25.1257	0	70.9217	0	335.606	0	9.39528	0	33.6912	0	30.2772	5.58004	4.02148	0	63.2285	3.81207	3.37698	0	15.3625	0
M0R1V7;J3QS39;J3QTR3;F5H6Q2;F5GYU3;F5H2Z3;F5H265;B4DV12;F5H388;F5H747;F5GXK7;J3QKN0;Q5PY61;Q96C32;P62987;P62979;P0CG47;P0CG48;J3QSA3;F5GZ39;M0R1M6;M0R2S1	Ubiquitin-60S ribosomal protein L40	UBA52	Signaling	8.42276	0	7.07886	16.3831	0	0	43.1837	73.583	0	0	0	0	N/A	N/A	0	0	65.8666	0	0	0	0	0	4.39844	0	0	0	7.26204	26.3384	0	0	0	0
A0A0C4DGN4;Q96DA0;I3L1H9;I3L3X0	Zymogen granule protein 16 homolog B	ZG16B	Cell	32.9677	0	69.9148	0	0	0	N/A	N/A	293.474	0	0	0	N/A	N/A	N/A	N/A	102.475	0	16.719	0	135.519	0	N/A	N/A	15.0711	0	249.646	0	1.36512	0	0	0
Q01469;I6L8B7	Fatty acid-binding protein, epidermal	FABP5	Transport	93.9759	50.0461	26.7941	36.4491	127.75	70.2392	59.073	0	43.0963	45.5749	N/A	N/A	N/A	N/A	N/A	N/A	41.1169	44.5046	13.3418	25.1128	42.0193	62.4786	20.8147	59.4201	201.21	48.906	18.5933	73.3283	263.736	0	30.7718	0
P04217;M0R009	Alpha-1B-glycoprotein	A1BG	Immunity	12.7139	0	9.58291	0	0	0	0	0	N/A	N/A	N/A	N/A	0	0	130.792	0	69.7917	0	0	0	N/A	N/A	N/A	N/A	0	0	0	0	0	0	0	0
A0A0U1RR32;A0A0U1RRH7;Q99878;Q96KK5;Q9BTM1;Q16777;Q93077;Q7L7L0;Q6FI13;P20671;P0C0S8;P04908;H0YFX9;C9J0D1;Q71UI9;P0C0S5;Q8IUE6;Q96QV6;P16104	Histone H2A type 1-J	HIST1H2AJ	Immunity	33.3032	0	0	0	N/A	N/A	0	0	N/A	N/A	N/A	N/A	N/A	N/A	N/A	N/A	0	0	0	0	N/A	N/A	N/A	N/A	55.1223	0	0	0	0	0	N/A	N/A
Q02818;C9JKZ2;H7BZI1;C9JBD3;C9J3C1	Nucleobindin-1	NUCB1	Other	26.5454	0	23.8283	0	9.15616	0	39.5089	0	36.4047	0	0	0	29.4251	0	19.8892	0	355.357	0	6.72576	0	0	0	46.6476	0	1.94211	0	25.283	0	4.08382	0	24.5757	0
P05109	Protein S100-A8	S100A8	Immunity	34.256	4.39828	33.2607	24.7154	0	33.9428	30.8026	28.9836	9.52079	2.63144	0	131.719	0	45.6713	38.9609	64.7854	1142.18	0	4.60879	6.83512	0	0	0	31.8204	0	3.81929	79.7308	10.6039	0	0	N/A	N/A
O00592	Podocalyxin	PODXL	Cell	30.1401	0	32.4913	0	4.17418	0	97.9562	0	186.828	0	0	0	N/A	N/A	0	0	57.2231	0	9.53909	0	0	0	63.9869	0	3.44779	0	26.1907	0	0	0	55.0404	0
Q9UBI6	Guanine nucleotide-binding protein G subunit gamma-12	GNG12	Signaling	30.6411	4.82765	22.8913	3.87549	36.4072	0	18.4885	0	7.22748	0	N/A	N/A	51.1224	0	31.6168	0	685.449	143.784	0	0	0	0	17.9938	32.2339	0	0	63.9711	0	0	0	19.1785	0
A0A0A0MTQ6;P01617;A0A087X0P6;A0A087X0Q4;A0A087WW87;A0A075B6R1;A0A0A0MRZ7;A0A075B6S6;A0A075B6S3;A0A075B6S2;A0A075B6P5;P01614;P06309;P06310	Ig kappa chain V-II region TEW	IGKV2D-28	Immunity	7.23018	0	31.4319	3.26723	N/A	N/A	0	20.621	N/A	N/A	0	0	N/A	N/A	0	0	27.2784	0	0	0	0	0	N/A	N/A	0	0	171.635	0	0	0	0	0
P02675;D6REL8	Fibrinogen beta chain	FGB	Blood coagulation	24.8085	0	1.02003	0	N/A	N/A	0	0	128.923	0	0	0	N/A	N/A	0	0	11.6957	0	2.22776	0	N/A	N/A	N/A	N/A	0	0	0	0	0	0	0	0
P01040;C9J0E4	Cystatin-A	CSTA	Protease inhibitor	71.4935	29.9903	4.1689	8.97129	0	0	39.2747	117.909	116.532	51.3183	3.6309	7.12078	0	157.433	0	4.60733	46.2984	0	4.02174	1.4103	41.6984	50.8881	30.3203	0	262.735	32.2355	4.09407	12.5843	31.0846	0	0	0
J3KNB4;P49913	Cathelicidin antimicrobial peptide	CAMP	Immunity	46.8661	0	386.069	0	0	0	N/A	N/A	N/A	N/A	N/A	N/A	N/A	N/A	N/A	N/A	514.932	0	44.5294	0	N/A	N/A	N/A	N/A	6.82266	0	0	0	0	0	N/A	N/A
P07195;F5H793;C9J7H8;A8MW50	L-lactate dehydrogenase B chain	LDHB	Enzyme	41.3165	0	22.1703	0	0	0	0	0	N/A	N/A	0	0	N/A	N/A	12.0846	0	14.3333	0	14.2846	0	6.54935	0	184.884	0	48.0773	0	0	0	13.2768	0	0	0
Q6X4U4	Sclerostin domain-containing protein 1	SOSTDC1	Signaling	32.2121	0	16.0927	0	23.2648	0	22.4135	0	218.218	0	0	0	114.82	0	0	0	214.326	0	1.6401	0	60.8123	0	122.977	0	14.2803	0	40.2269	0	2.05024	0	10.5274	0
P06733;K7EM90;F5H1C3;E5RI09;E5RG95;K7EPM1;K7EKN2;E5RGZ4;F5H0C8;P13929;P09104	Alpha-enolase	ENO1	Enzyme	45.8503	0	38.9735	0.336006	187.734	0	34.4335	0	61.6888	0	0	0	77.0543	0	52.856	0	690.909	0	12.4758	0	27.2037	0	230.89	23.8783	1.77345	0	52.8458	0	0	0	30.8344	0
Q6WN34;A0A087WZH6;Q6WN33;H0YDT1	Chordin-like protein 2	CHRDL2	Other	28.3329	0	16.8002	0	29.5679	0	0	0	1718.9	0	0	0	6.10495	0	34.2082	0	1379.47	0	3.88419	0	6.21382	0	4.32142	0	1.62854	0	24.6056	0	0	0	5.70596	0
P00738;A0A0C4DGL8;J3QLC9;J3QR68;H0Y300;A0A087WU08;H3BS21;P00739;J3KSV1;J3QQI8;H3BMJ7;J3KTC3;J3KRH2;A0A0A0MRD9	Haptoglobin	HP	Immunity	17.9082	0	14.0129	0	13.7236	0	26.0565	0	175.549	0	0	0	65.526	0	53.1097	0	135.267	0	0	0	0	0	0	0	4.72839	0	2.10194	0	0	0	0	0
A0A087WT59;P02766;A0A087WV45	Transthyretin	TTR	Transport	17.1739	0	0	0	N/A	N/A	0	0	69.8849	0	N/A	N/A	N/A	N/A	0	0	173.532	0	0	0	18.3231	0	N/A	N/A	6.61842	0	0	0	0	0	0	0
G3V2V8;J3KMY5;G3V3E8;E7EMS2;G3V3D1;P61916;H0YIZ1	Epididymal secretory protein E1	NPC2	Transport	24.7289	5.29618	25.7756	9.00064	24.4387	43.4254	34.0364	45.4158	28.5351	0	0	0	146.003	0	67.4697	0	272.523	57.3598	0	0	0	0	53.6295	39.7332	2.92983	0	29.6937	4.58094	5.2611	0	18.5445	0
O60664;K7EL96;K7ERZ3;K7ER39	Perilipin-3	PLIN3	Transport	65.0489	0	13.1189	0	40.6169	0	11.4599	0	116.956	0	0	0	117.64	0	42.5074	0	80.286	0	3.08284	0	47.8837	0	57.7365	0	24.1189	0	0	0	2.50328	0	6.75482	0
H7C5R1;E9PFZ2;P00450	Ceruloplasmin	CP	Transport	24.757	6.21378	35.9968	0	13.048	5.1652	84.8445	0	N/A	N/A	N/A	N/A	26.389	40.3518	26.6039	0	17.5221	0	0	0	N/A	N/A	0	0	0	0	N/A	N/A	0	0	29.1103	0
E7ETN3;B4E1Z4;P00751;H7C5H1;H7C526;A0A0G2JH38	Complement factor B	CFB	Immunity	52.8177	0	28.256	0	0	0	N/A	N/A	92.4391	0	0	0	N/A	N/A	48.8824	0	127.038	0	17.4525	0	69.9828	0	0	0	21.3213	0	13.9687	0	0	0	20.3814	0
P01034	Cystatin-C	CST3	Protease inhibitor	43.358	0	0	0	N/A	N/A	0	0	N/A	N/A	0	0	N/A	N/A	0	0	47.3133	0	0	0	55.9838	0	N/A	N/A	38.8591	0	0	0	0	0	0	0
P02763	Alpha-1-acid glycoprotein 1	ORM1	Immunity	20.3087	0	0	0	N/A	N/A	0	0	300.895	0	N/A	N/A	N/A	N/A	N/A	N/A	110.537	0	0	0	0	0	N/A	N/A	0	0	N/A	N/A	0	0	N/A	N/A
Q08380;K7ESM3;K7EKQ5;K7EP36;K7ERZ6;K7EJY8;K7EJD3;K7EQT9;K7ES75;K7EN99	Galectin-3-binding protein	LGALS3BP	Cell	97.1184	0	2.94406	1.50659	0	0	0	3.56851	2316	0	0	0	40.62	0	33.5755	0	471.751	0	0	0	0	0	0	0	6.5	0	2.58432	0	0	0	0	0
P15291;Q86XA6	Beta-1,4-galactosyltransferase 1	B4GALT1	Enzyme	13.1541	0	14.7474	0	N/A	N/A	0	0	140.014	0	N/A	N/A	N/A	N/A	0	0	207.92	0	0	0	N/A	N/A	N/A	N/A	0	0	36.7193	0	0	0	0	0
P01714;A0A075B6J8	Ig lambda chain V-III region SH	IGLV3-19	Immunity	8.90347	1.10047	52.1081	2.28924	0	45.5164	79.855	24.9907	N/A	N/A	N/A	N/A	32.5121	0	21.698	3.79292	236.148	0	2.07045	0	0	0	49.8739	0	0	0	239.063	0	0	0	107.344	0
Q5W0J0;A0A087X163;Q9NP72;H0Y6T8	Ras-related protein Rab-18	RAB18	Transport	24.631	0	22.1955	0	0	0	23.2131	0	156.713	0	0	0	0	0	150.2	0	49.2291	0	0	0	36.6807	0	168.274	0	0	0	0	0	0	0	0	0
J3KPS3;P04075;H3BR68;H3BUH7;H3BPS8;H3BQN4	Fructose-bisphosphate aldolase	ALDOA	Enzyme	37.414	0	17.6351	0	48.0258	0	12.4454	0	93.7671	0	0	0	N/A	N/A	18.8432	0	132.384	0	3.5868	0	0	0	54.7339	0	10.1803	0	11.9799	0	8.90666	0	27.4755	0
O00391;H0Y5Z8;A8MXT8	Sulfhydryl oxidase 1	QSOX1	Enzyme	24.0652	0	33.2518	0	62.1458	0	26.2964	0	184.787	0	0	0	0	0	34.8383	0	121.258	0	7.62626	0	28.6421	0	0	0	3.66078	0	84.098	0	0	0	18.5565	0
P60174	Triosephosphate isomerase	TPI1	Enzyme	19.1826	0	6.71328	0	30.2043	0	0	0	30.1936	0	0	0	0	0	0	0	88.4827	0	0	0	0	0	111.737	0	4.83467	0	30.6268	0	0	0	0	0
P06727	Apolipoprotein A-IV	APOA4	Transport	50.3284	0	0	0	N/A	N/A	0	0	342.845	0	0	0	N/A	N/A	0	0	171.298	0	0	0	0	0	0	0	5.57846	0	0	0	0	0	0	0
A0A0G2JSB1;A0A0G2JQC1;A0A0G2JRU8;A0A0G2JQJ2;A0A0G2JNJ5;A0A0G2JSC3;A0A0G2JPA4;A0A0G2JNL3;A0A0G2JM65;A0A0G2JM16;A0A0G2JMX1;A0A0G2JQT8;E7ENC5;A0A0G2JNM3;A0A0G2JRA1;E9PDY6;A0A0G2JR97;A0A0G2JS65;Q99102;A0A0G2JRT1;A0A0G2JQC6;E7EWN1;A0A0G2JQK9	Mucin-4	MUC4	Immunity	11.7707	0	8.07448	0	0	0	4.90409	0	382.883	0	N/A	N/A	N/A	N/A	0	0	29.8193	0	5.74612	0	8.12843	0	217.921	0	8.06222	0	36.5937	0	0	0	0	0
H3BQ34;B4DNK4;H3BTN5;P14618;H3BU13;H3BT25;H3BUW1;H3BTJ2	Pyruvate kinase	PKM	Enzyme	31.4533	0	0	0	N/A	N/A	0	0	516.45	0	N/A	N/A	N/A	N/A	0	0	42.792	0	0	0	0	0	N/A	N/A	0	0	0	0	0	0	0	0
P11021	78 kDa glucose-regulated protein	HSPA5	Protein synthesis	49.9164	0	23.7649	0	79.0175	0	12.511	0	208.989	0	0	0	83.2333	0	32.0494	0	198.283	0	0	0	8.24126	0	134.543	0	12.9342	0	44.2827	0	11.8646	0	15.9086	0
E9PQQ4;E9PQK7;E9PK54;E9PLF4;E9PKE3;P11142;E9PN25;E9PPY6;E9PI65;E9PN89;P54652	Heat shock cognate 71 kDa protein	HSPA8	Protein synthesis	32.1253	0	0.386304	0	N/A	N/A	0	0	N/A	N/A	0	0	N/A	N/A	0	0	190.449	0	0.699146	0	0	0	0	0	6.66464	0	0	0	0	0	0	0
P63261;I3L3I0;I3L1U9;K7EM38;I3L3R2;J3KT65;I3L4N8	Actin, cytoplasmic 2	ACTG1	Cell	34.5852	0	13.5634	0	0	0	17.2555	0	68.3955	0	0	0	N/A	N/A	N/A	N/A	55.2827	0	4.92569	0	17.0995	0	N/A	N/A	15.3841	0	18.4064	0	0	0	0	0
P49006	MARCKS-related protein	MARCKSL1	Cell	31.3023	0	65.2642	0	20.6185	0	120.515	0	20.9674	0	0	0	50.1594	0	N/A	N/A	140.367	0	0	0	N/A	N/A	19.2384	0	0	0	199.247	0	47.3161	0	47.2822	0
P31431	Syndecan-4	SDC4	Signaling	54.252	0	30.6685	2.15893	0	0	22.1143	11.4491	184.316	0	N/A	N/A	N/A	N/A	90.122	0	949.019	0	0	0	N/A	N/A	38.2522	0	0	0	190.181	0	3.72506	0	31.1785	0
J3QRP6;O14745	Na(+)/H(+) exchange regulatory cofactor NHE-RF1	SLC9A3R1	Signaling	35.4597	0	20.5099	0	23.7641	0	26.3155	0	43.6665	0	0	0	0	0	0	0	245.941	0	0	0	51.3431	0	66.9427	0	0	0	25.978	0	0	0	15.3611	0
P02647;F8W696	Apolipoprotein A-I	APOA1	Transport	66.1431	0	3.97761	0	41.3158	0	0	0	793.874	0	0	0	N/A	N/A	25.0349	0	205.038	0	0	0	27.812	0	N/A	N/A	2.99881	0	0	0	0	0	N/A	N/A
B7ZKJ8;Q14624	Inter-alpha-trypsin inhibitor heavy chain H4	ITIH4	Immunity	44.8277	0	31.4446	0	0	0	45.3367	0	216.804	0	N/A	N/A	18.6499	0	50.2774	0	88.4492	0	0	0	0	0	N/A	N/A	10.5793	0	69.5616	0	0	0	0	0
E9PS23;E9PP50;P23528	Cofilin-1	CFL1	Cell	16.1219	0	16.9608	0	N/A	N/A	17.0329	0	0	0	0	0	N/A	N/A	N/A	N/A	130.937	0	12.8092	0	31.1924	0	0	0	0	0	0	0	0	0	58.7354	0
A0A0A0MS51;A0A0A0MT01;P06396	Gelsolin	GSN	Other	43.4299	0	15.7273	0	132.133	0	14.6452	0	32.1518	0	0	0	N/A	N/A	31.5141	0	194.249	0	0	0	N/A	N/A	78.7647	0	0	0	12.7264	0	5.17993	0	8.05228	0
A0A087X0I2;G3XAM2;E7ETH0;P05156;D6R9Z8	Complement factor I	CFI	Immunity	24.4269	0	0	0	N/A	N/A	N/A	N/A	74.6868	0	0	0	N/A	N/A	0	0	101.493	0	0	0	0	0	N/A	N/A	0	0	0	0	0	0	0	0
P62258;I3L0W5;B4DJF2;I3L3T1;K7EM20	14-3-3 protein epsilon	YWHAE	Signaling	64.9938	0	0	0	N/A	N/A	0	0	324.83	0	0	0	0	0	0	0	50.5705	0	0	0	0	0	N/A	N/A	17.9221	0	0	0	0	0	0	0
P01023;P20742	Alpha-2-macroglobulin	A2M	Immunity	53.8758	0	15.231	0	0	0	67.5532	0	322.941	0	0	0	N/A	N/A	0	0	36.6347	0	2.51029	0	0	0	N/A	N/A	0	0	32.8243	0	0	0	0	0
Q96KP4;J3QKT2;J3KSS4;J3KRD5;J3QQN6;J3QR27;J3QLU1;A0A087WVS2;J3QKQ0;J3QRD0;J3QRA8;J3QL02;J3KSV5;A0A087WYZ1;J3QRH4	Cytosolic non-specific dipeptidase	CNDP2	Enzyme	50.1041	0	17.231	0	322.913	0	18.4206	0	89.4675	0	0	0	N/A	N/A	18.7624	0	207.211	0	0	0	94.9232	0	153.41	0	6.02137	0	0	0	5.4949	0	0	0
P02671	Fibrinogen alpha chain	FGA	Blood coagulation	14.2677	0	6.98253	0	20.0056	0	7.81231	0	18.067	0	0	0	0	0	29.902	0	48.6266	0	0	0	N/A	N/A	61.8572	0	0	0	8.58926	0	0	0	29.0132	0
H0YMM1;H0YKS4;H0YMD0;H0YMU9;H0YN42;P07355;H0YKZ7;H0YLV6;H0YMT9;H0YKX9;H0YMW4;H0YNP5;H0YM50;A6NMY6;H0YLE2;H0YN52;H0YMD9;H0YNA0;H0YKV8;H0YKL9;H0YN28;H0YL33	Annexin	ANXA2	Immunity	19.3159	4.10258	32.3724	3.16096	0	0	44.5136	0	31.8796	0	15.3732	0	N/A	N/A	0	0	53.91	0	6.19432	0	0	0	257.305	0	13.3752	15.5	88.542	22.0347	21.3904	0	21.4506	0
P34096	Ribonuclease 4	RNASE4	Enzyme	34.8569	0	0	0	0	0	0	0	N/A	N/A	0	0	N/A	N/A	N/A	N/A	0	0	0	0	N/A	N/A	N/A	N/A	0	0	0	0	0	0	0	0
Q12841;C9J5G4	Follistatin-related protein 1	FSTL1	Cell	13.7749	0	45.1044	0	N/A	N/A	12.2819	0	130.67	0	N/A	N/A	N/A	N/A	N/A	N/A	228.354	0	N/A	N/A	65.698	0	N/A	N/A	0	0	N/A	N/A	0	0	9.25019	0
Q8WVC2;P63220;Q9BYK1	40S ribosomal protein S21	RPS21	Transport	13.0501	0	9.17253	0	N/A	N/A	0	0	37.9162	0	N/A	N/A	N/A	N/A	N/A	N/A	171.085	0	0	0	0	0	84.38	0	0	0	0	0	0	0	0	0
P61981	14-3-3 protein gamma	YWHAG	Signaling	19.5252	0	9.92313	0	0	0	8.68937	0	4.57183	0	0	0	0	0	N/A	N/A	488.547	0	0	0	14.078	0	61.5599	0	0	0	0	0	0	0	0	0
P19440;B5MCK8;A6NGU5;E7ET76;P36268;E7ETR7;B5MC36;A0A0C4DG87;B5MC34;Q14390;B5MD39	Gamma-glutamyltranspeptidase 1	GGT1	Enzyme	13.4057	0	24.0484	0	0	0	0	0	790.995	0	0	0	N/A	N/A	0	0	164.577	0	0	0	N/A	N/A	N/A	N/A	3.35956	0	58.324	0	0	0	0	0
H7BZ94;P07237;I3L0S0;I3NI03;I3L3U6;H0Y3Z3	Protein disulfide-isomerase	P4HB	Enzyme	22.8596	0	4.59787	0	41.8012	0	0	0	N/A	N/A	0	0	N/A	N/A	0	0	195.8	0	0	0	9.17186	0	122.216	0	11.3777	0	0	0	0	0	0	0
A0A0U1RQF0;P49327;A0A0U1RRG3;J3KTF0	Fatty acid synthase	FASN	Enzyme	4.83743	0	6.55031	0	0	0	0.376888	0	92.2216	0	0	0	N/A	N/A	0.601837	0	78.0532	0	0.313648	0	7.76723	0	79.1909	0	0	0	11.7474	0	0	0	0.654486	0
P48741;P17066	Putative heat shock 70 kDa protein 7	HSPA7	Transport	48.35	0	22.6442	0	71.4705	0	23.4296	0	54.0868	0	0	0	N/A	N/A	0	0	219.434	0	0	0	N/A	N/A	51.9191	0	0	0	76.0188	0	0	0	29.203	0
P01042	Kininogen-1;Kininogen-1 heavy chain	KNG1	Blood coagulation	20.5262	0	0	0	0	0	0	0	587.387	0	N/A	N/A	N/A	N/A	0	0	108.893	0	0	0	0	0	0	0	5.13336	0	0	0	0	0	0	0
P13639	Elongation factor 2	EEF2	Protein synthesis	27.5484	0	14.3147	0	N/A	N/A	12.1034	0	23.303	0	0	0	N/A	N/A	0	0	123.495	0	8.92624	0	18.7694	0	N/A	N/A	0	0	0	0	0	0	0	0
H0YAK9;D6RH31;Q6UXI9;D6RE63	Nephronectin	NPNT	Other	85.9883	0	10.9952	0	N/A	N/A	N/A	N/A	N/A	N/A	N/A	N/A	N/A	N/A	0	0	68.2484	0	0	0	N/A	N/A	N/A	N/A	0	0	0	0	0	0	20.6484	0
P14625;F8W026;H0YIV0;Q96GW1	Endoplasmin	HSP90B1	Transport	15.2478	0	0	0	0	0	0	0	272.245	0	0	0	N/A	N/A	0	0	0	0	0	0	0	0	0	0	0	0	0	0	0	0	0	0
A0A087WTM7;P04114;A8MUN2	Apolipoprotein B-100	APOB	Transport	55.4719	24.208	31.9293	18.355	0	904.502	28.607	0	83.2822	0	0	0	615.516	0	5.30748	10.6146	67.3256	0	0	0	0	197.032	201.898	190.861	0	0	33.8607	35.1607	47.9581	0	289.649	0
P30044	Peroxiredoxin-5, mitochondrial	PRDX5	Celll	9.70804	0	10.5932	0	N/A	N/A	0	0	N/A	N/A	N/A	N/A	N/A	N/A	N/A	N/A	0	0	0	0	0	0	N/A	N/A	0	0	0	0	N/A	N/A	0	0
P02749;J3KS17	Beta-2-glycoprotein 1	APOH	Blood coagulation	45.6808	0	14.3984	0	185.701	0	21.1285	0	0	0	N/A	N/A	35.228	0	15.8853	0	384.514	0	0	0	N/A	N/A	28.5133	0	0	0	0	0	0	0	18.6477	0
Q9TQE0	HLA class II histocompatibility antigen	HLA-DRB1	Immunity	30.5808	0	0	0	0	0	N/A	N/A	164.823	0	0	0	N/A	N/A	N/A	N/A	689.399	0	0	0	N/A	N/A	N/A	N/A	0	0	N/A	N/A	0	0	0	0
Q14195;H0YBT4;E9PD68;Q14194	Dihydropyrimidinase-related protein 3	DPYSL3	Cell	30.8399	0	7.52161	0	0	0	0	0	61.8729	0	N/A	N/A	N/A	N/A	0	0	246.93	0	0	0	0	0	45.3169	0	0	0	0	0	0	0	0	0
E9PG15;P27348	14-3-3 protein theta	YWHAQ	Signaling	22.4399	0	0	0	0	0	0	0	0	0	0	0	N/A	N/A	0	0	754.05	0	0	0	0	0	0	0	0	0	0	0	0	0	0	0
Q8TCE1;P01008	Antithrombin-III	SERPINC1	Protease inhibitor	71.9783	0	0	0	N/A	N/A	0	0	199.403	0	N/A	N/A	N/A	N/A	N/A	N/A	398.412	0	0	0	N/A	N/A	N/A	N/A	0	0	0	0	0	0	0	0
P07996	Thrombospondin-1	THBS1	Cell	4.02237	0	73.9742	0	N/A	N/A	0	0	N/A	N/A	N/A	N/A	N/A	N/A	0	0	561.213	0	N/A	N/A	N/A	N/A	N/A	N/A	0	0	1156.62	0	0	0	125.871	0
F5H6X6;Q14697;E9PKU7;E9PNH1	Neutral alpha-glucosidase AB	GANAB	Enzyme	19.3295	0	0	0	N/A	N/A	0	0	70.8861	0	0	0	N/A	N/A	N/A	N/A	272.958	0	0	0	0	0	N/A	N/A	0	0	0	0	0	0	0	0
E9PLR0;E9PLE9;E9PKG6;Q2L696;V9HW75;A0A087WSV8;P80303;E9PJP3;E9PM22	Nucleobindin-2	NUCB2	Other	37.9229	0	2.35438	0	N/A	N/A	0	0	78.5669	0	N/A	N/A	N/A	N/A	0	0	2864.84	0	0	0	0	0	70.0379	0	0	0	16.5513	0	1.39735	0	0	0
P04004;F5GX75	Vitronectin	VTN	Cell	41.6713	0	5.81824	0	N/A	N/A	0	0	470.107	0	N/A	N/A	N/A	N/A	20.1779	0	4078.62	0	0	0	0	0	0	0	0	0	0	0	0	0	0	0
P22307	Non-specific lipid-transfer protein	SCP2	Immunity	9.45642	0	14.0629	0	N/A	N/A	0	0	N/A	N/A	N/A	N/A	N/A	N/A	0	0	0	0	0	0	0	0	157.279	0	N/A	N/A	N/A	N/A	N/A	N/A	N/A	N/A
O95436	Sodium-dependent phosphate transport protein 2B	SLC34A2	Transport	47.8601	0	55.3136	0	0	0	0	0	186.078	0	N/A	N/A	N/A	N/A	N/A	N/A	219.53	0	N/A	N/A	0	0	N/A	N/A	0	0	262.527	0	0	0	N/A	N/A
O15232	Matrilin-3	MATN3	Other	15.8042	0	0	0	0	0	N/A	N/A	253.545	0	0	0	N/A	N/A	0	0	305.896	0	0	0	0	0	N/A	N/A	0	0	0	0	0	0	0	0
P01133	Epidermal growth factor	EGF	Signaling	39.1821	0	4.12475	0	0	0	N/A	N/A	402.765	0	N/A	N/A	N/A	N/A	0	0	99.2742	0	N/A	N/A	0	0	N/A	N/A	6.01601	0	0	0	0	0	0	0
Q86YZ3	Hornerin	HRNR	Other	70.1135	23.8079	33.1294	4.89466	979.266	65.0471	33.9353	5.05476	0	0	0	481.116	16.6077	16.1457	2.99818	2.68479	315.351	185.476	10.8437	0	29.9964	123.91	5.32743	12.0578	14.0031	0	18.8569	2.203	24.5575	0	70.9113	0
P55072	Transitional endoplasmic reticulum ATPase	VCP	Cell	15.2231	0	5.97122	0	18.2071	0	12.2501	0	88.6952	0	0	0	N/A	N/A	0	0	N/A	N/A	0	0	0	0	77.7678	0	0	0	0	0	0	0	0	0
Q08554	Desmocollin-1	DSC1	Cell	72.2016	0	25.0227	10.125	N/A	N/A	27.8087	29.7194	N/A	N/A	11.1298	0	0	0	0	10.9106	N/A	N/A	0	0	N/A	N/A	N/A	N/A	N/A	N/A	104.702	0	N/A	N/A	16.7415	0
Q16555	Dihydropyrimidinase-related protein 2	DPYSL2	Cell	52.4882	0	0	0	N/A	N/A	0	0	198.394	0	0	0	N/A	N/A	0	0	N/A	N/A	0	0	N/A	N/A	0	0	0	0	0	0	0	0	0	0
E9PLT1;E7EU05;P16671	Platelet glycoprotein 4	CD36	Cell	57.756	0	48.2369	0	N/A	N/A	0	0	N/A	N/A	N/A	N/A	N/A	N/A	N/A	N/A	N/A	N/A	0	0	0	0	N/A	N/A	2.29441	0	N/A	N/A	0	0	0	0
E9PIF1;E9PM31;H0YEE2;E9PJK1;E9PRJ8;H0YDL9;H0YDJ9;A6NMH8;P60033	Tetraspanin	CD81	Cell	55.3152	0	0	0	N/A	N/A	N/A	N/A	N/A	N/A	0	0	N/A	N/A	N/A	N/A	N/A	N/A	0	0	N/A	N/A	N/A	N/A	0	0	N/A	N/A	0	0	0	0
P02751;H0Y7Z1;CON__sp|P07589|FINC_BOVIN	Fibronectin	FN1	Cell	27.6677	0	0	0	N/A	N/A	0	0	N/A	N/A	N/A	N/A	N/A	N/A	0	0	N/A	N/A	0	0	N/A	N/A	N/A	N/A	0	0	0	0	0	0	0	0
B8ZZ51;B9A041;P40925;C9JF79	Malate dehydrogenase, cytoplasmic	MDH1	Enzyme	28.1709	0	27.1084	0	0	0	N/A	N/A	N/A	N/A	N/A	N/A	N/A	N/A	0	0	N/A	N/A	N/A	N/A	N/A	N/A	114.472	0	0	0	62.5007	0	0	0	0	0
P49189	4-trimethylaminobutyraldehyde dehydrogenase	ALDH9A1	Enzyme	53.0199	0	0	0	N/A	N/A	0	0	N/A	N/A	N/A	N/A	N/A	N/A	0	0	N/A	N/A	0	0	N/A	N/A	0	0	N/A	N/A	0	0	0	0	0	0
P14550;V9GYG2;V9GYP9;Q5T621	Alcohol dehydrogenase [NADP(+)]	AKR1A1	Enzyme	36.3523	0	0	0	N/A	N/A	N/A	N/A	N/A	N/A	N/A	N/A	N/A	N/A	N/A	N/A	N/A	N/A	0	0	0	0	N/A	N/A	N/A	N/A	0	0	N/A	N/A	N/A	N/A
A0A0C4DGW3;A0A087X2A4;A0A087WWM1;P15941;A0A087WVJ0;B1AVQ7;A0A0A0MRB3;A0A0A0MSH4;A6ZIE4;A6ZIE3;A0A087X0L2;A0A087X061;A0A087WZZ6;Q7Z536	Mucin-1	MUC1	Immunity	12.7319	0	13.1692	0	0	0	7.77116	0	120.235	0	0	0	N/A	N/A	38.069	0	N/A	N/A	0	0	45.7278	0	N/A	N/A	1.88064	0	19.131	0	2.84471	0	7.46442	0
Q6UWP8	Suprabasin	SBSN	Immunity	39.8325	14.884	0	4.78731	N/A	N/A	0	20.0377	N/A	N/A	0	0	N/A	N/A	0	11.2172	N/A	N/A	0	0	N/A	N/A	0	0	0	0	0	0	0	0	0	0
Q9Y3M9	Zinc finger protein 337	ZNF337	immunity	53.2641	0	5.91416	0.331281	N/A	N/A	0	0.469106	N/A	N/A	N/A	N/A	N/A	N/A	N/A	N/A	N/A	N/A	0	0	0	0	N/A	N/A	0	0	121.611	0	0	0	N/A	N/A
P19875;P19876;P09341	C-X-C motif chemokine 2	CXCL2	Immunity	0	0	0	0	N/A	N/A	0	0	0	0	0	0	N/A	N/A	N/A	N/A	N/A	N/A	N/A	N/A	0	0	N/A	N/A	0	0	0	0	0	0	0	0
C9JV77;P02765	Alpha-2-HS-glycoprotein	AHSG	Immunity	62.9803	0	0	0	N/A	N/A	0	0	N/A	N/A	N/A	N/A	N/A	N/A	0	0	N/A	N/A	0	0	N/A	N/A	N/A	N/A	0	0	0	0	0	0	0	0
P07900;P08238;Q14568;Q58FF8	Heat shock protein HSP 90-alpha	HSP90AA1	Other	21.2968	0	17.5343	3.20367	N/A	N/A	0	9.545	37.854	0	N/A	N/A	N/A	N/A	0	0	N/A	N/A	0	0	0	0	127.81	0	0	0	61.4538	0	0	0	0	0
Q02413	Desmoglein-1	DSG1	Other	N/A	N/A	3.16509	0	N/A	N/A	0	0	N/A	N/A	69.2286	0	N/A	N/A	0	0	N/A	N/A	0	0	N/A	N/A	N/A	N/A	N/A	N/A	0	0	N/A	N/A	0	0
Q53FA3;A0A0G2JIW1;P34931;P0DMV9;P0DMV8;E9PNE6	Heat shock 70 kDa protein 1-like	HSPA1L	Other	21.6743	0	0	0	N/A	N/A	0	0	N/A	N/A	N/A	N/A	N/A	N/A	N/A	N/A	N/A	N/A	0	0	N/A	N/A	N/A	N/A	N/A	N/A	N/A	N/A	0	0	N/A	N/A
Q4VY20;Q4VY19;A0A0J9YWE8;P31946;A0A0J9YWZ2	14-3-3 protein beta/alpha	YWHAB	Signaling	13.8445	0	0	0	0	0	0	0	0	0	N/A	N/A	N/A	N/A	N/A	N/A	N/A	N/A	0	0	0	0	0	0	0	0	0	0	0	0	0	0
Q9NZH0	G-protein coupled receptor family C group 5 member B	GPRC5B	Signaling	15.6891	0	0	0	N/A	N/A	0	0	153.195	0	N/A	N/A	N/A	N/A	N/A	N/A	N/A	N/A	N/A	N/A	0	0	N/A	N/A	0	0	0	0	0	0	0	0
F5H423;P84077;P61204;C9J1Z8;P84085	ADP-ribosylation factor 1	ARF1	Transport	40.6074	12.4334	29.8974	0	N/A	N/A	0	0	N/A	N/A	0	0	N/A	N/A	N/A	N/A	N/A	N/A	0	0	101.854	0	N/A	N/A	0	0	90.6486	0	10.3764	0	N/A	N/A
D6REA1;Q9H173;D6RIU8;D6RG16;D6RBP7;D6RAI3	Nucleotide exchange factor SIL1	SIL1	Transport	14.1551	0	N/A	N/A	N/A	N/A	N/A	N/A	N/A	N/A	N/A	N/A	N/A	N/A	N/A	N/A	N/A	N/A	N/A	N/A	N/A	N/A	N/A	N/A	0	0	N/A	N/A	0	0	N/A	N/A
Q13228;C9JVL0;F2Z2W8;F8WCR4;H0Y532	Selenium-binding protein 1	SELENBP1	Transport	73.5217	0	0	0	N/A	N/A	N/A	N/A	674.738	0	0	0	N/A	N/A	N/A	N/A	N/A	N/A	N/A	N/A	N/A	N/A	N/A	N/A	0	0	N/A	N/A	0	0	N/A	N/A
